# Supplementary material for: Calculation of Aortic VAlve and LVOT Areas by a Modified Continuity Equation Using Different Echocardiography Methods: The CAVALIER Study
Source: Diagnostics (Basel). 2022 Jul 7;12(7):1656. doi: 10.3390/diagnostics12071656 (PMC9321790; doi:10.3390/diagnostics12071656)
Supplement: Supplementary file 1 [file diagnostics-12-01656-s001.zip]

Archive with 1 entries (1 files):
- diagnostics-1771605-supplementary.pdf
